# Supplementary material for: Morpho-phylogenetic evidence reveals novel species (Ascomycota) and new records from the Kunming World Horticultural Expo Garden in Yunnan, China
Source: MycoKeys. 2026 Apr 17;131:169–94. doi: 10.3897/mycokeys.131.185896 (PMC13109736; doi:10.3897/mycokeys.131.185896)
Supplement: XML Treatment for Melomastia kunmingensis [file mycokeys.131.185896-treatment1.xml]

<!DOCTYPE tp:taxon-treatment
  PUBLIC "-//TaxonX//DTD Taxonomic Treatment Publishing DTD v0 20100105//EN" "tax-treatment-NSO.dtd">
<tp:taxon-treatment xmlns:tp="http://www.plazi.org/taxpub"><tp:treatment-meta><kwd-group><label>Taxon classification</label><kwd>
                <named-content content-type="kingdom">Fungi</named-content>
              </kwd><kwd>
                <named-content content-type="class">Sordariomycetes</named-content>
              </kwd></kwd-group><mixed-citation publication-type="journal"><person-group><name><surname>Li</surname><given-names>Wenli</given-names></name><name><surname>Jeewon</surname><given-names>Rajesh</given-names></name><name><surname>Zhang</surname><given-names>Guilan</given-names></name><name><surname>Luo</surname><given-names>Huan</given-names></name><name><surname>Zhao</surname><given-names>Liting</given-names></name><name><surname>Wang</surname><given-names>Zhiqin</given-names></name><name><surname>Zhao</surname><given-names>Changlin</given-names></name><name><surname>Zhou</surname><given-names>Hongmin</given-names></name></person-group><article-title>Morpho-phylogenetic evidence reveals novel species (<tp:taxon-name><tp:taxon-name-part taxon-name-part-type="phylum" reg="Ascomycota">Ascomycota</tp:taxon-name-part></tp:taxon-name>) and new records from the Kunming World Horticultural Expo Garden in Yunnan, China</article-title><source>MycoKeys</source><day>17</day><month>04</month><year>2026</year><volume>131</volume><fpage>169</fpage><lpage>194</lpage><pub-id pub-id-type="doi">10.3897/mycokeys.131.185896</pub-id></mixed-citation></tp:treatment-meta><tp:nomenclature><tp:taxon-name><object-id xmlns:xlink="http://www.w3.org/1999/xlink" content-type="arpha" xlink:type="simple">94C6746E-88AF-549E-96CE-378590EFCDA7</object-id>
                    		<tp:taxon-name-part taxon-name-part-type="genus" reg="Melomastia">Melomastia</tp:taxon-name-part> <tp:taxon-name-part taxon-name-part-type="species" reg="kunmingensis">kunmingensis</tp:taxon-name-part>
                    		<object-id xmlns:xlink="http://www.w3.org/1999/xlink" xlink:type="simple">MycoBank No: 862011</object-id>
                    		<object-id xmlns:xlink="http://www.w3.org/1999/xlink" xlink:type="simple">Facesoffungi Number: FoF19140</object-id>
                    	</tp:taxon-name><tp:taxon-authority>W.L. Li, &amp; C.L. Zhao</tp:taxon-authority><tp:taxon-status xmlns:xlink="http://www.w3.org/1999/xlink" xlink:type="simple">sp. nov.</tp:taxon-status><xref ref-type="fig" rid="F4">Fig. 4</xref></tp:nomenclature><tp:treatment-sec sec-type="Etymology"><title>Etymology.</title><p>Named after the type locality, “Kunming World Horticultural Expo Garden”.</p><fig id="F4" position="float" orientation="portrait"><object-id xmlns:xlink="http://www.w3.org/1999/xlink" content-type="doi" xlink:type="simple">10.3897/mycokeys.131.185896.figure4</object-id><object-id xmlns:xlink="http://www.w3.org/1999/xlink" content-type="arpha" xlink:type="simple">1A7C899B-E3F7-5A5B-BCAC-A6699923BB0E</object-id><label>Figure 4.</label><caption><p><italic><tp:taxon-name><tp:taxon-name-part taxon-name-part-type="genus" reg="Melomastia">Melomastia</tp:taxon-name-part> <tp:taxon-name-part taxon-name-part-type="species" reg="kunmingensis">kunmingensis</tp:taxon-name-part></tp:taxon-name></italic> sp. nov., (HKAS 151735). <bold>a</bold>. Habitat; <bold>b, c</bold>. Ascomata on the host; <bold>d, e</bold>. Vertical section of ascoma; <bold>f</bold>. Hamathecium; <bold>g–m</bold>. Asci; <bold>n–r</bold>. Ascospores; <bold>s</bold>. Germinated ascospore; <bold>t, u</bold>. Culture (<bold>t</bold>. From above; <bold>u</bold>. From below). Scale bars: 50 μm (<bold>d, e</bold>); 20 μm (<bold>f–m</bold>); 10 μm (<bold>n–s</bold>).</p></caption><graphic xmlns:xlink="http://www.w3.org/1999/xlink" xlink:href="mycokeys-131-169-g004.jpg" id="oo_1598693.jpg" position="float" orientation="portrait" xlink:type="simple"><uri content-type="original_file" xlink:type="simple">https://binary.pensoft.net/fig/1598693</uri></graphic></fig></tp:treatment-sec><tp:treatment-sec sec-type="Holotype"><title>Holotype.</title><p>HKAS 151735.</p></tp:treatment-sec><tp:treatment-sec sec-type="Description"><title>Description.</title><p><bold><italic>Saprobic</italic></bold> on diseased branches of <italic><tp:taxon-name><tp:taxon-name-part taxon-name-part-type="genus" reg="Olea">Olea</tp:taxon-name-part> <tp:taxon-name-part taxon-name-part-type="species" reg="europaea">europaea</tp:taxon-name-part></tp:taxon-name></italic> L. <bold>Sexual morph: <italic>Ascomata</italic></bold> visible as raised, dome-shaped, black dots on the host surface, solitary, scattered to gregarious, in vertical section 225–280 µm high × 285–360 µm diam. (x̄ = 252 × 322.5 µm, n = 10), obpyriform, semi-immersed to erumpent, black, carbonaceous, ostiolate. <bold><italic>Ostiolar</italic></bold> 50–75 µm wide (n = 5), central, black, conical, carbonaceous, internally lined with hyaline periphyses. <bold><italic>Peridium</italic></bold> 18–22 µm wide (x̄ = 20 µm, n = 10), comprising dense, several layers of brown to dark brown, compressed cells of <bold><italic>textura angularis</italic></bold> to <bold><italic>textura prismatica</italic></bold>. <bold><italic>Hamathecium</italic></bold> 2–3 µm wide, numerous, filamentous, flexuose, branched, hyaline, and embedded in a gelatinous matrix. <bold><italic>Asci</italic></bold> 107–121 × 6–7 µm (x̄ = 114 × 6 µm, n = 30), bitunicate, 8-spored, cylindrical, pedicellate, apically rounded, with minor ocular chamber. <bold><italic>Ascospores</italic></bold> 5–7 × 16–20 µm (x̄ = 6 × 18 µm, n = 30), uniseriate, hyaline, cylindrical, with rounded ends, 2-septate, deeply constricted at the septum, without guttules in each cell. <bold>Asexual morph</bold>: Undetermined.</p></tp:treatment-sec><tp:treatment-sec sec-type="Culture characteristics"><title>Culture characteristics.</title><p>Ascospores germinating on PDA medium within 24 h and germ tubes produced from both ends. Colony on PDA medium reaching about 25 mm diam. After 30 days at room temperature in natural light, circular, with irregular margin, flattened, surface slightly rough, concentric. Colony from above white to pale yellowish, laterally becoming yellowish brown. Colony from below dark brown to black at the center, yellowish at the margins, slightly radiating with concentric rings.</p></tp:treatment-sec><tp:treatment-sec sec-type="Material examined"><title>Material examined.</title><p>China • Yunnan Province, Kunming, Kunming World Horticultural Expo Garden, <named-content xmlns:xlink="http://www.w3.org/1999/xlink" content-type="dwc:verbatimCoordinates" xlink:type="simple">25°4'53.9328"N, 102°45'20.2536"E</named-content>, on a diseased branch of <italic><tp:taxon-name><tp:taxon-name-part taxon-name-part-type="genus" reg="Olea">Olea</tp:taxon-name-part> <tp:taxon-name-part taxon-name-part-type="species" reg="europaea">europaea</tp:taxon-name-part></tp:taxon-name></italic>, 15 July 2025, Wenli Li, WD 068 (HKAS 151735, holotype); ex-type, CGMCC3.29467, ex-isotype living culture, <abbrev xmlns:xlink="http://www.w3.org/1999/xlink" xlink:title="Southwest Forestry University Cultural Collection" xlink:type="simple">SWFCCC</abbrev> 250001.</p></tp:treatment-sec><tp:treatment-sec sec-type="Notes"><title>Notes.</title><p>The BLASTn searches of the ITS sequence of <italic><tp:taxon-name><tp:taxon-name-part taxon-name-part-type="genus" reg="Melomastia">Melomastia</tp:taxon-name-part> <tp:taxon-name-part taxon-name-part-type="species" reg="kunmingensis">kunmingensis</tp:taxon-name-part></tp:taxon-name></italic> (CGMCC3.29467) resulted in 95% similarity (480/504 bp, 10 gaps) with <italic><tp:taxon-name><tp:taxon-name-part taxon-name-part-type="genus" reg="Melomastia">M.</tp:taxon-name-part> <tp:taxon-name-part taxon-name-part-type="species" reg="septata">septata</tp:taxon-name-part></tp:taxon-name></italic> (MFLUCC 22-0112) and 92% similarity with <italic><tp:taxon-name><tp:taxon-name-part taxon-name-part-type="genus" reg="Melomastia">Melomastia</tp:taxon-name-part></tp:taxon-name></italic> sp. KH-2024a (GMB6242) (581/629, 13 gaps). The <abbrev xmlns:xlink="http://www.w3.org/1999/xlink" xlink:title="large subunit 28S rDNA" xlink:type="simple">LSU</abbrev> BLASTn results showed 99% (851/856 bp, 1 gap) similarity with <italic><tp:taxon-name><tp:taxon-name-part taxon-name-part-type="genus" reg="Melomastia">M.</tp:taxon-name-part> <tp:taxon-name-part taxon-name-part-type="species" reg="italica">italica</tp:taxon-name-part></tp:taxon-name></italic> (MFLUCC 15-0160). The <abbrev xmlns:xlink="http://www.w3.org/1999/xlink" xlink:title="small subunit 18S rDNA" xlink:type="simple">SSU</abbrev> and <italic>tef1-α</italic> BLASTn results showed 99% (938/939 bp, 0 gap) and 93% (837/901 bp, 2 gaps) similarity with <italic><tp:taxon-name><tp:taxon-name-part taxon-name-part-type="genus" reg="Melomastia">M.</tp:taxon-name-part> <tp:taxon-name-part taxon-name-part-type="species" reg="hydei">hydei</tp:taxon-name-part></tp:taxon-name></italic> (MBSZU 25-003) and <italic><tp:taxon-name><tp:taxon-name-part taxon-name-part-type="genus" reg="Melomastia">M.</tp:taxon-name-part> <tp:taxon-name-part taxon-name-part-type="species" reg="septata">septata</tp:taxon-name-part></tp:taxon-name></italic> (Y50), respectively. In the phylogenetic analysis inferred from <abbrev xmlns:xlink="http://www.w3.org/1999/xlink" xlink:title="large subunit 28S rDNA" xlink:type="simple">LSU</abbrev>-<abbrev xmlns:xlink="http://www.w3.org/1999/xlink" xlink:title="small subunit 18S rDNA" xlink:type="simple">SSU</abbrev>-ITS-<italic>tef1-α</italic> sequences, <italic><tp:taxon-name><tp:taxon-name-part taxon-name-part-type="genus" reg="Melomastia">M.</tp:taxon-name-part> <tp:taxon-name-part taxon-name-part-type="species" reg="kunmingensis">kunmingensis</tp:taxon-name-part></tp:taxon-name></italic> is basal to <italic><tp:taxon-name><tp:taxon-name-part taxon-name-part-type="genus" reg="Melomastia">M.</tp:taxon-name-part> <tp:taxon-name-part taxon-name-part-type="species" reg="kevinhydei">kevinhydei</tp:taxon-name-part></tp:taxon-name></italic> with 83% <abbrev xmlns:xlink="http://www.w3.org/1999/xlink" xlink:title="Maximum Likelihood" xlink:type="simple">ML</abbrev> and 1 <abbrev xmlns:xlink="http://www.w3.org/1999/xlink" xlink:title="Bayesian posterior probabilities" xlink:type="simple">BYPP</abbrev> support (Fig. <xref ref-type="fig" rid="F1">1</xref>). Comparing the <abbrev xmlns:xlink="http://www.w3.org/1999/xlink" xlink:title="large subunit 28S rDNA" xlink:type="simple">LSU</abbrev>, <abbrev xmlns:xlink="http://www.w3.org/1999/xlink" xlink:title="small subunit 18S rDNA" xlink:type="simple">SSU</abbrev>, ITS, and <italic>tef1-α</italic> sequences of <italic><tp:taxon-name><tp:taxon-name-part taxon-name-part-type="genus" reg="Melomastia">M.</tp:taxon-name-part> <tp:taxon-name-part taxon-name-part-type="species" reg="kunmingensis">kunmingensis</tp:taxon-name-part></tp:taxon-name></italic> and <italic><tp:taxon-name><tp:taxon-name-part taxon-name-part-type="genus" reg="Melomastia">M.</tp:taxon-name-part> <tp:taxon-name-part taxon-name-part-type="species" reg="kevinhydei">kevinhydei</tp:taxon-name-part></tp:taxon-name></italic> showed 0.2% (2/767 bp), 0.2% (2/822 bp), 6.2% (40/640 bp), and 5.8% (47/801 bp) nucleotide differences, respectively. These species share common morphological traits such as dark brown, obpyriform, semi-immersed to erumpent ascomata, 8-spored, bitunicate, cylindrical asci, and hyaline, uniseriate, and 2-septate ascospores. Ascospores of <italic><tp:taxon-name><tp:taxon-name-part taxon-name-part-type="genus" reg="Melomastia">M.</tp:taxon-name-part> <tp:taxon-name-part taxon-name-part-type="species" reg="kevinhydei">kevinhydei</tp:taxon-name-part></tp:taxon-name></italic> possess a large oil droplet per cell and are surrounded by a mucilaginous sheath when mature (<xref ref-type="bibr" rid="B8">Du et al. 2025</xref>), while <italic><tp:taxon-name><tp:taxon-name-part taxon-name-part-type="genus" reg="Melomastia">M.</tp:taxon-name-part> <tp:taxon-name-part taxon-name-part-type="species" reg="kunmingensis">kunmingensis</tp:taxon-name-part></tp:taxon-name></italic> lacks oil droplets during all developmental stages and does not form a mucilaginous sheath upon maturity.</p></tp:treatment-sec><tp:treatment-sec><!--Section generated to contain objects referenced in tp:taxon-treatment.--><fig id="F1" position="float" orientation="portrait"><object-id xmlns:xlink="http://www.w3.org/1999/xlink" content-type="doi" xlink:type="simple">10.3897/mycokeys.131.185896.figure1</object-id><object-id xmlns:xlink="http://www.w3.org/1999/xlink" content-type="arpha" xlink:type="simple">A0F5DB6B-D1A1-5854-AE26-B14FC173BD91</object-id><label>Figure 1.</label><caption><p>Phylogenetic tree generated from maximum likelihood analysis based on a combined dataset of <abbrev xmlns:xlink="http://www.w3.org/1999/xlink" xlink:title="large subunit 28S rDNA" xlink:type="simple">LSU</abbrev>, <abbrev xmlns:xlink="http://www.w3.org/1999/xlink" xlink:title="small subunit 18S rDNA" xlink:type="simple">SSU</abbrev>, ITS, and <italic>tef1-α</italic> sequences. Bootstrap support values for <abbrev xmlns:xlink="http://www.w3.org/1999/xlink" xlink:title="Maximum Likelihood" xlink:type="simple">ML</abbrev> (≥75%) and Bayesian posterior probabilities (≥0.95) are given at the nodes (<abbrev xmlns:xlink="http://www.w3.org/1999/xlink" xlink:title="Maximum Likelihood" xlink:type="simple">ML</abbrev>/<abbrev xmlns:xlink="http://www.w3.org/1999/xlink" xlink:title="Bayesian posterior probabilities" xlink:type="simple">BYPP</abbrev>). Ex-type strains are indicated in T, and the new strains are shown in red. The tree is rooted with <italic><tp:taxon-name><tp:taxon-name-part taxon-name-part-type="genus" reg="Anisomeridium">Anisomeridium</tp:taxon-name-part> <tp:taxon-name-part taxon-name-part-type="species" reg="ubianum">ubianum</tp:taxon-name-part></tp:taxon-name></italic> MPN94 and <italic><tp:taxon-name><tp:taxon-name-part taxon-name-part-type="genus" reg="Anisomeridium">A.</tp:taxon-name-part> <tp:taxon-name-part taxon-name-part-type="species" reg="phaeospermum">phaeospermum</tp:taxon-name-part></tp:taxon-name></italic> MPN539.</p></caption><graphic xmlns:xlink="http://www.w3.org/1999/xlink" xlink:href="mycokeys-131-169-g001.jpg" id="oo_1598690.jpg" position="float" orientation="portrait" xlink:type="simple"><uri content-type="original_file" xlink:type="simple">https://binary.pensoft.net/fig/1598690</uri></graphic></fig></tp:treatment-sec><ref-list><ref id="B8"><mixed-citation xmlns:xlink="http://www.w3.org/1999/xlink" xlink:type="simple">Du HZ, Chi MF, Wu N, Dissanayake AJ, Liu NG, Cheewangkoon R, Liu JK (2025) Taxonomic and phylogenetic insights to <tp:taxon-name><tp:taxon-name-part taxon-name-part-type="class">Dothideomycetes</tp:taxon-name-part></tp:taxon-name> and <tp:taxon-name><tp:taxon-name-part taxon-name-part-type="class">Sordariomycetes</tp:taxon-name-part></tp:taxon-name> associated with medicinal plants in Southwestern China. Mycosphere 16: 179–343. <ext-link xlink:href="10.5943/mycosphere/16/2/2" ext-link-type="doi" xlink:type="simple">https://doi.org/10.5943/mycosphere/16/2/2</ext-link></mixed-citation></ref></ref-list></tp:taxon-treatment>
