# Supplementary material for: Morpho-phylogenetic evidence reveals novel species (Ascomycota) and new records from the Kunming World Horticultural Expo Garden in Yunnan, China
Source: MycoKeys. 2026 Apr 17;131:169–94. doi: 10.3897/mycokeys.131.185896 (PMC13109736; doi:10.3897/mycokeys.131.185896)
Supplement: XML Treatment for Melomastia kevinhydei [file mycokeys.131.185896-treatment2.xml]

<!DOCTYPE tp:taxon-treatment
  PUBLIC "-//TaxonX//DTD Taxonomic Treatment Publishing DTD v0 20100105//EN" "tax-treatment-NSO.dtd">
<tp:taxon-treatment xmlns:tp="http://www.plazi.org/taxpub"><tp:treatment-meta><kwd-group><label>Taxon classification</label><kwd>
                <named-content content-type="kingdom">Fungi</named-content>
              </kwd><kwd>
                <named-content content-type="class">Sordariomycetes</named-content>
              </kwd></kwd-group><mixed-citation publication-type="journal"><person-group><name><surname>Li</surname><given-names>Wenli</given-names></name><name><surname>Jeewon</surname><given-names>Rajesh</given-names></name><name><surname>Zhang</surname><given-names>Guilan</given-names></name><name><surname>Luo</surname><given-names>Huan</given-names></name><name><surname>Zhao</surname><given-names>Liting</given-names></name><name><surname>Wang</surname><given-names>Zhiqin</given-names></name><name><surname>Zhao</surname><given-names>Changlin</given-names></name><name><surname>Zhou</surname><given-names>Hongmin</given-names></name></person-group><article-title>Morpho-phylogenetic evidence reveals novel species (<tp:taxon-name><tp:taxon-name-part taxon-name-part-type="phylum" reg="Ascomycota">Ascomycota</tp:taxon-name-part></tp:taxon-name>) and new records from the Kunming World Horticultural Expo Garden in Yunnan, China</article-title><source>MycoKeys</source><day>17</day><month>04</month><year>2026</year><volume>131</volume><fpage>169</fpage><lpage>194</lpage><pub-id pub-id-type="doi">10.3897/mycokeys.131.185896</pub-id></mixed-citation></tp:treatment-meta><tp:nomenclature><tp:taxon-name><object-id xmlns:xlink="http://www.w3.org/1999/xlink" content-type="arpha" xlink:type="simple">7A7DF702-F5B7-58BB-9434-C17A048CA456</object-id>
                    		<tp:taxon-name-part taxon-name-part-type="genus" reg="Melomastia">Melomastia</tp:taxon-name-part> <tp:taxon-name-part taxon-name-part-type="species" reg="kevinhydei">kevinhydei</tp:taxon-name-part>
                    	
                    		<object-id xmlns:xlink="http://www.w3.org/1999/xlink" xlink:type="simple">MycoBank No: 857555</object-id>
                    		<object-id xmlns:xlink="http://www.w3.org/1999/xlink" xlink:type="simple">Facesoffungi Number: FoF17825</object-id>
                    	</tp:taxon-name><tp:taxon-authority>H.Z. Du &amp; Jian K. Liu, Mycosphere 16(2): 190 (2025)</tp:taxon-authority><xref ref-type="fig" rid="F5">Fig. 5</xref></tp:nomenclature><tp:treatment-sec sec-type="Description"><title>Description.</title><p><bold><italic>Saprobic</italic></bold> on diseased branches of <italic><tp:taxon-name><tp:taxon-name-part taxon-name-part-type="genus" reg="Olea">Olea</tp:taxon-name-part> <tp:taxon-name-part taxon-name-part-type="species" reg="europaea">europaea</tp:taxon-name-part></tp:taxon-name></italic> L. <bold>Sexual morph: <italic>Ascomata</italic></bold> visible as raised, dome-shaped, black dots on the host surface, solitary, scattered to gregarious. In vertical section, obpyriform, semi-immersed to erumpent, black, carbonaceous, ostiolate. <bold><italic>Hamathecium</italic></bold> 2–3 µm wide, numerous, filamentous, flexuose, branched, hyaline. <bold><italic>Asci</italic></bold> 96–145 × 6–14 µm (x̄ = 120 × 10 µm, n = 30), bitunicate, 8-spored, cylindrical, pedicellate, apically rounded, with minor ocular chamber. <bold><italic>Ascospores</italic></bold> 5–7 × 15–22 µm (x̄ = 6 × 18 µm, n = 30), uniseriate, hyaline, cylindrical, with rounded ends, 2-septate, constricted at the septum, with guttules in each cell, smooth-walled, surrounded by a mucilaginous sheath at maturity. <bold>Asexual morph</bold>: Undetermined.</p><fig id="F5" position="float" orientation="portrait"><object-id xmlns:xlink="http://www.w3.org/1999/xlink" content-type="doi" xlink:type="simple">10.3897/mycokeys.131.185896.figure5</object-id><object-id xmlns:xlink="http://www.w3.org/1999/xlink" content-type="arpha" xlink:type="simple">C09AE6CC-995D-5251-B157-5F726F1A8855</object-id><label>Figure 5.</label><caption><p><italic><tp:taxon-name><tp:taxon-name-part taxon-name-part-type="genus" reg="Melomastia">Melomastia</tp:taxon-name-part> <tp:taxon-name-part taxon-name-part-type="species" reg="kevinhydei">kevinhydei</tp:taxon-name-part></tp:taxon-name></italic> (<named-content xmlns:xlink="http://www.w3.org/1999/xlink" content-type="dwc:institutional_code" xlink:title="Southwest Forestry College" xlink:href="https://scientific-collections.gbif.org/institution/22190a72-02b2-458f-9a33-78baa09876b3" xlink:type="simple">SWFC</named-content> 250001). <bold>a</bold>. Habitat; <bold>b–e</bold>. Ascomata on the host; <bold>f–h</bold>. Asci; <bold>i</bold>. Hamathecium; <bold>j–o</bold>. Ascospores; <bold>p</bold>. Germinated ascospore; <bold>q, r</bold>. Culture (<bold>q</bold>. From above; <bold>r</bold>. From below). Scale bars: 20 μm (<bold>f–p</bold>).</p></caption><graphic xmlns:xlink="http://www.w3.org/1999/xlink" xlink:href="mycokeys-131-169-g005.jpg" id="oo_1598694.jpg" position="float" orientation="portrait" xlink:type="simple"><uri content-type="original_file" xlink:type="simple">https://binary.pensoft.net/fig/1598694</uri></graphic></fig></tp:treatment-sec><tp:treatment-sec sec-type="Culture characteristics"><title>Culture characteristics.</title><p>Ascospores germinating on PDA medium within 24 h and germ tubes produced from every cell. Colony on PDA medium reaching 25–30 mm diam. after 30 days at room temperature in natural light, circular to irregular, with dense white mycelium at the middle, sparser towards the edge; in reverse, yellowish brown at the middle, pale yellow at the entire margin.</p></tp:treatment-sec><tp:treatment-sec sec-type="Material examined"><title>Material examined.</title><p>China • Yunnan Province, Kunming, Kunming World Horticultural Expo Garden, <named-content xmlns:xlink="http://www.w3.org/1999/xlink" content-type="dwc:verbatimCoordinates" xlink:type="simple">25°4'53.9328"N, 102°45'20.2536"E</named-content>, on a diseased branch of <italic><tp:taxon-name><tp:taxon-name-part taxon-name-part-type="genus" reg="Olea">Olea</tp:taxon-name-part> <tp:taxon-name-part taxon-name-part-type="species" reg="europaea">europaea</tp:taxon-name-part></tp:taxon-name></italic>, 15 July 2025, Wenli Li, WD 081 (<named-content xmlns:xlink="http://www.w3.org/1999/xlink" content-type="dwc:institutional_code" xlink:title="Southwest Forestry College" xlink:href="https://scientific-collections.gbif.org/institution/22190a72-02b2-458f-9a33-78baa09876b3" xlink:type="simple">SWFC</named-content> 250001); living culture, <abbrev xmlns:xlink="http://www.w3.org/1999/xlink" xlink:title="Southwest Forestry University Cultural Collection" xlink:type="simple">SWFCCC</abbrev> 250002.</p></tp:treatment-sec><tp:treatment-sec sec-type="Notes"><title>Notes.</title><p><italic><tp:taxon-name><tp:taxon-name-part taxon-name-part-type="genus" reg="Melomastia">Melomastia</tp:taxon-name-part> <tp:taxon-name-part taxon-name-part-type="species" reg="kevinhydei">kevinhydei</tp:taxon-name-part></tp:taxon-name></italic> was introduced by <xref ref-type="bibr" rid="B8">Du et al. (2025)</xref> from <italic><tp:taxon-name><tp:taxon-name-part taxon-name-part-type="genus" reg="Nerium">Nerium</tp:taxon-name-part> <tp:taxon-name-part taxon-name-part-type="species" reg="oleander">oleander</tp:taxon-name-part></tp:taxon-name></italic> (<tp:taxon-name><tp:taxon-name-part taxon-name-part-type="family" reg="Apocynaceae">Apocynaceae</tp:taxon-name-part></tp:taxon-name>) in China. Our collections are morphologically identical to <italic><tp:taxon-name><tp:taxon-name-part taxon-name-part-type="genus" reg="Melomastia">M.</tp:taxon-name-part> <tp:taxon-name-part taxon-name-part-type="species" reg="kevinhydei">kevinhydei</tp:taxon-name-part></tp:taxon-name></italic>, and phylogeny also reveals a close relationship between them with high support. We report it as a new host record from <italic><tp:taxon-name><tp:taxon-name-part taxon-name-part-type="genus" reg="Olea">Olea</tp:taxon-name-part> <tp:taxon-name-part taxon-name-part-type="species" reg="europaea">europaea</tp:taxon-name-part></tp:taxon-name></italic> in China.</p></tp:treatment-sec><ref-list><ref id="B8"><mixed-citation xmlns:xlink="http://www.w3.org/1999/xlink" xlink:type="simple">Du HZ, Chi MF, Wu N, Dissanayake AJ, Liu NG, Cheewangkoon R, Liu JK (2025) Taxonomic and phylogenetic insights to <tp:taxon-name><tp:taxon-name-part taxon-name-part-type="class">Dothideomycetes</tp:taxon-name-part></tp:taxon-name> and <tp:taxon-name><tp:taxon-name-part taxon-name-part-type="class">Sordariomycetes</tp:taxon-name-part></tp:taxon-name> associated with medicinal plants in Southwestern China. Mycosphere 16: 179–343. <ext-link xlink:href="10.5943/mycosphere/16/2/2" ext-link-type="doi" xlink:type="simple">https://doi.org/10.5943/mycosphere/16/2/2</ext-link></mixed-citation></ref></ref-list></tp:taxon-treatment>
