# Supplementary material for: Morpho-phylogenetic evidence reveals novel species (Ascomycota) and new records from the Kunming World Horticultural Expo Garden in Yunnan, China
Source: MycoKeys. 2026 Apr 17;131:169–94. doi: 10.3897/mycokeys.131.185896 (PMC13109736; doi:10.3897/mycokeys.131.185896)
Supplement: XML Treatment for Oedohysterium oleae [file mycokeys.131.185896-treatment3.xml]

<!DOCTYPE tp:taxon-treatment
  PUBLIC "-//TaxonX//DTD Taxonomic Treatment Publishing DTD v0 20100105//EN" "tax-treatment-NSO.dtd">
<tp:taxon-treatment xmlns:tp="http://www.plazi.org/taxpub"><tp:treatment-meta><kwd-group><label>Taxon classification</label><kwd>
                <named-content content-type="kingdom">Fungi</named-content>
              </kwd><kwd>
                <named-content content-type="order">Hysteriales</named-content>
              </kwd><kwd>
                <named-content content-type="family">Hysteriaceae</named-content>
              </kwd></kwd-group><mixed-citation publication-type="journal"><person-group><name><surname>Li</surname><given-names>Wenli</given-names></name><name><surname>Jeewon</surname><given-names>Rajesh</given-names></name><name><surname>Zhang</surname><given-names>Guilan</given-names></name><name><surname>Luo</surname><given-names>Huan</given-names></name><name><surname>Zhao</surname><given-names>Liting</given-names></name><name><surname>Wang</surname><given-names>Zhiqin</given-names></name><name><surname>Zhao</surname><given-names>Changlin</given-names></name><name><surname>Zhou</surname><given-names>Hongmin</given-names></name></person-group><article-title>Morpho-phylogenetic evidence reveals novel species (<tp:taxon-name><tp:taxon-name-part taxon-name-part-type="phylum" reg="Ascomycota">Ascomycota</tp:taxon-name-part></tp:taxon-name>) and new records from the Kunming World Horticultural Expo Garden in Yunnan, China</article-title><source>MycoKeys</source><day>17</day><month>04</month><year>2026</year><volume>131</volume><fpage>169</fpage><lpage>194</lpage><pub-id pub-id-type="doi">10.3897/mycokeys.131.185896</pub-id></mixed-citation></tp:treatment-meta><tp:nomenclature><tp:taxon-name><object-id xmlns:xlink="http://www.w3.org/1999/xlink" content-type="arpha" xlink:type="simple">DC194860-0CEB-5CD3-A9EC-E744E0C8071C</object-id>
                    		<tp:taxon-name-part taxon-name-part-type="genus" reg="Oedohysterium">Oedohysterium</tp:taxon-name-part> <tp:taxon-name-part taxon-name-part-type="species" reg="oleae">oleae</tp:taxon-name-part>
                    	
                    		<object-id xmlns:xlink="http://www.w3.org/1999/xlink" xlink:type="simple">MycoBank No: 862012</object-id>
                    		<object-id xmlns:xlink="http://www.w3.org/1999/xlink" xlink:type="simple">Facesoffungi Number: FoF19141</object-id>
                    	</tp:taxon-name><tp:taxon-authority>W.L. Li, &amp; C.L. Zhao</tp:taxon-authority><tp:taxon-status xmlns:xlink="http://www.w3.org/1999/xlink" xlink:type="simple">sp. nov.</tp:taxon-status><xref ref-type="fig" rid="F6">Fig. 6</xref></tp:nomenclature><tp:treatment-sec sec-type="Etymology"><title>Etymology.</title><p>The specific epithet refers to the host genus name, <italic><tp:taxon-name><tp:taxon-name-part taxon-name-part-type="genus" reg="Olea">Olea</tp:taxon-name-part></tp:taxon-name></italic>.</p><fig id="F6" position="float" orientation="portrait"><object-id xmlns:xlink="http://www.w3.org/1999/xlink" content-type="doi" xlink:type="simple">10.3897/mycokeys.131.185896.figure6</object-id><object-id xmlns:xlink="http://www.w3.org/1999/xlink" content-type="arpha" xlink:type="simple">1AD94CB7-91C9-5E37-A4CE-B52E0F94D4CA</object-id><label>Figure 6.</label><caption><p><italic><tp:taxon-name><tp:taxon-name-part taxon-name-part-type="genus" reg="Oedohysterium">Oedohysterium</tp:taxon-name-part> <tp:taxon-name-part taxon-name-part-type="species" reg="oleae">oleae</tp:taxon-name-part></tp:taxon-name></italic> sp. nov., (HKAS 151736). <bold>a</bold>. Habitat; <bold>b, c</bold>. Ascomata on the host; <bold>d, e</bold>. Vertical section of ascoma; <bold>f</bold>. Transverse section of ascoma; <bold>g</bold>. Hamathecium; <bold>h–l</bold>. Asci; <bold>m–p</bold>. Ascospores; <bold>q, r</bold>. Culture (<bold>q</bold>. From above; <bold>r</bold>. From below). Scale bars: 50 μm (<bold>d–f</bold>); 40 μm (<bold>g–l</bold>); 20 μm (<bold>m–p</bold>).</p></caption><graphic xmlns:xlink="http://www.w3.org/1999/xlink" xlink:href="mycokeys-131-169-g006.jpg" id="oo_1598695.jpg" position="float" orientation="portrait" xlink:type="simple"><uri content-type="original_file" xlink:type="simple">https://binary.pensoft.net/fig/1598695</uri></graphic></fig></tp:treatment-sec><tp:treatment-sec sec-type="Holotype"><title>Holotype.</title><p>HKAS 151736.</p></tp:treatment-sec><tp:treatment-sec sec-type="Description"><title>Description.</title><p><bold><italic>Saprobic</italic></bold> on diseased branches of <italic><tp:taxon-name><tp:taxon-name-part taxon-name-part-type="genus" reg="Olea">Olea</tp:taxon-name-part> <tp:taxon-name-part taxon-name-part-type="species" reg="europaea">europaea</tp:taxon-name-part></tp:taxon-name></italic> L. <bold><italic>Sexual morph</italic>: <italic>Hysterothecia</italic></bold> scattered to subgregarious, dark brown, linear, often parallel but non-confluent laterally, sometimes lying at irregular angles, sessile on the substrate, surface usually longitudinally striate in age, in vertical section 260–350 µm high × 290–580 µm diam. (x̄ = 305 × 435 µm, n = 10), depressed globose, ostiolate. <bold><italic>Ostiolar</italic></bold> 70–100 µm diam. (n = 5), neck central, cylindrical. <bold><italic>Peridium</italic></bold> 380–850 µm wide (x̄= 615 µm, n = 10), comprising dense, several layers of brown to dark brown, compressed cells of <bold><italic>textura angularis</italic></bold> to <bold><italic>textura prismatica</italic></bold>. <bold><italic>Hamathecium</italic></bold> 2–3 μm wide, hyaline, cellular, unbranched. <bold><italic>Asci</italic></bold> 120–160 × 20–24 µm (x̄ = 140 × 22 µm, n = 30), clavate, bitunicate, fissitunicate, 8-spored, long-stipitate, ascospores biseriate to subseriate in ascus, with a shallow ocular chamber. <bold><italic>Ascospores</italic></bold> 28–36 × 9–13 µm (x̄ = 32 × 11 µm, n = 30), broadly fusiform, straight or slightly curved, phragmospores, at first hyaline, then pale-yellow to brown, 6–8 septa (mostly 8), constricted at the central septum, with a prominent swollen or tumid supra-median cell, usually located just above the median septum. <bold><italic>Asexual morph</italic></bold>: Not observed.</p></tp:treatment-sec><tp:treatment-sec sec-type="Culture characteristics"><title>Culture characteristics.</title><p>Ascospores germinating on PDA medium within 24 h. Colony on PDA medium reaching 25 mm diam. After 30 days at room temperature, circular, flattened, surface slightly rough, concentric. Colony from above white to pale yellowish, laterally becoming yellowish brown. Colony from below, dark brown to black at the center, yellowish at the margins, slightly radiating with concentric rings.</p></tp:treatment-sec><tp:treatment-sec sec-type="Material examined"><title>Material examined.</title><p>China • Yunnan Province, Kunming, Kunming World Horticultural Expo Garden, <named-content xmlns:xlink="http://www.w3.org/1999/xlink" content-type="dwc:verbatimCoordinates" xlink:type="simple">25°4'53.9328"N, 102°45'20.2536"E</named-content>, on a diseased branch of <italic><tp:taxon-name><tp:taxon-name-part taxon-name-part-type="genus" reg="Olea">Olea</tp:taxon-name-part> <tp:taxon-name-part taxon-name-part-type="species" reg="europaea">europaea</tp:taxon-name-part></tp:taxon-name></italic>. 12 April 2025, Wenli Li, WL 021 (HKAS 151736, holotype), ex-type, CGMCC3.29466, ex-isotype living culture, <abbrev xmlns:xlink="http://www.w3.org/1999/xlink" xlink:title="Southwest Forestry University Cultural Collection" xlink:type="simple">SWFCCC</abbrev> 250003.</p></tp:treatment-sec><tp:treatment-sec sec-type="Note"><title>Note.</title><p><italic><tp:taxon-name><tp:taxon-name-part taxon-name-part-type="genus" reg="Oedohysterium">Oedohysterium</tp:taxon-name-part> <tp:taxon-name-part taxon-name-part-type="species" reg="oleae">oleae</tp:taxon-name-part></tp:taxon-name></italic> is introduced as a new species based on its distinct morphology and phylogenetic results of a combined <abbrev xmlns:xlink="http://www.w3.org/1999/xlink" xlink:title="large subunit 28S rDNA" xlink:type="simple">LSU</abbrev>-<abbrev xmlns:xlink="http://www.w3.org/1999/xlink" xlink:title="small subunit 18S rDNA" xlink:type="simple">SSU</abbrev>-<italic>tef1-α</italic>-ITS dataset. Morphologically, <italic><tp:taxon-name><tp:taxon-name-part taxon-name-part-type="genus" reg="Oedohysterium">O.</tp:taxon-name-part> <tp:taxon-name-part taxon-name-part-type="species" reg="oleae">oleae</tp:taxon-name-part></tp:taxon-name></italic> shares characters with the other three species in <italic><tp:taxon-name><tp:taxon-name-part taxon-name-part-type="genus" reg="Oedohysterium">Oedohysterium</tp:taxon-name-part></tp:taxon-name></italic>, including phragmospores with a prominent, swollen supra-median cell. <italic><tp:taxon-name><tp:taxon-name-part taxon-name-part-type="genus" reg="Oedohysterium">O.</tp:taxon-name-part> <tp:taxon-name-part taxon-name-part-type="species" reg="oleae">oleae</tp:taxon-name-part></tp:taxon-name></italic> differs from <italic><tp:taxon-name><tp:taxon-name-part taxon-name-part-type="genus" reg="Oedohysterium">O.</tp:taxon-name-part> <tp:taxon-name-part taxon-name-part-type="species" reg="sinense">sinense</tp:taxon-name-part></tp:taxon-name></italic> by smaller (28–36 × 9–13 µm vs. 23–28 × 7–10 µm), smooth ascospores that become deep brown at maturity, as well as long-stipitate asci, and from <italic><tp:taxon-name><tp:taxon-name-part taxon-name-part-type="genus" reg="Oedohysterium">O.</tp:taxon-name-part> <tp:taxon-name-part taxon-name-part-type="species" reg="pulchrum">pulchrum</tp:taxon-name-part></tp:taxon-name></italic> by the absence of longitudinal septa in the ascospores. Ascospores of <italic><tp:taxon-name><tp:taxon-name-part taxon-name-part-type="genus" reg="Oedohysterium">O.</tp:taxon-name-part> <tp:taxon-name-part taxon-name-part-type="species" reg="oleae">oleae</tp:taxon-name-part></tp:taxon-name></italic> have a rounded apex, while those of <italic><tp:taxon-name><tp:taxon-name-part taxon-name-part-type="genus" reg="Oedohysterium">O.</tp:taxon-name-part> <tp:taxon-name-part taxon-name-part-type="species" reg="insidens">insidens</tp:taxon-name-part></tp:taxon-name></italic> are pointed. Besides, Hysterothecia of <italic><tp:taxon-name><tp:taxon-name-part taxon-name-part-type="genus" reg="Oedohysterium">O.</tp:taxon-name-part> <tp:taxon-name-part taxon-name-part-type="species" reg="insidens">insidens</tp:taxon-name-part></tp:taxon-name></italic> are comparatively smaller than <italic><tp:taxon-name><tp:taxon-name-part taxon-name-part-type="genus" reg="Oedohysterium">O.</tp:taxon-name-part> <tp:taxon-name-part taxon-name-part-type="species" reg="oleae">oleae</tp:taxon-name-part></tp:taxon-name></italic> (50–250 × 200–500 µm vs. 260–350 × 290–580 µm), and striated laterally with age. In the phylogenetic analysis, <italic><tp:taxon-name><tp:taxon-name-part taxon-name-part-type="genus" reg="Oedohysterium">O.</tp:taxon-name-part> <tp:taxon-name-part taxon-name-part-type="species" reg="oleae">oleae</tp:taxon-name-part></tp:taxon-name></italic> formed a sister group to <italic><tp:taxon-name><tp:taxon-name-part taxon-name-part-type="genus" reg="Oedohysterium">O.</tp:taxon-name-part> <tp:taxon-name-part taxon-name-part-type="species" reg="sinense">sinense</tp:taxon-name-part></tp:taxon-name></italic> (CBS 123345) with strong statistical support (100% <abbrev xmlns:xlink="http://www.w3.org/1999/xlink" xlink:title="Maximum Likelihood" xlink:type="simple">ML</abbrev>, 1 <abbrev xmlns:xlink="http://www.w3.org/1999/xlink" xlink:title="Bayesian posterior probabilities" xlink:type="simple">BYPP</abbrev>, Fig. <xref ref-type="fig" rid="F2">2</xref>), while another strain of <italic><tp:taxon-name><tp:taxon-name-part taxon-name-part-type="genus" reg="Oedohysterium">O.</tp:taxon-name-part> <tp:taxon-name-part taxon-name-part-type="species" reg="sinense">sinense</tp:taxon-name-part></tp:taxon-name></italic> (EB 0339) formed a close relationship with two strains of <italic><tp:taxon-name><tp:taxon-name-part taxon-name-part-type="genus" reg="Oedohysterium">O.</tp:taxon-name-part> <tp:taxon-name-part taxon-name-part-type="species" reg="insidens">insidens</tp:taxon-name-part></tp:taxon-name></italic> with 97% <abbrev xmlns:xlink="http://www.w3.org/1999/xlink" xlink:title="Maximum Likelihood" xlink:type="simple">ML</abbrev>/1.00 <abbrev xmlns:xlink="http://www.w3.org/1999/xlink" xlink:title="Bayesian posterior probabilities" xlink:type="simple">BYPP</abbrev> support. A comparison of the 844 nucleotides across <abbrev xmlns:xlink="http://www.w3.org/1999/xlink" xlink:title="large subunit 28S rDNA" xlink:type="simple">LSU</abbrev> reveals only 3 bp (0.3%) differences between <italic><tp:taxon-name><tp:taxon-name-part taxon-name-part-type="genus" reg="Oedohysterium">O.</tp:taxon-name-part> <tp:taxon-name-part taxon-name-part-type="species" reg="oleae">oleae</tp:taxon-name-part></tp:taxon-name></italic> and <italic><tp:taxon-name><tp:taxon-name-part taxon-name-part-type="genus" reg="Oedohysterium">O.</tp:taxon-name-part> <tp:taxon-name-part taxon-name-part-type="species" reg="sinense">sinense</tp:taxon-name-part></tp:taxon-name></italic>, however, <abbrev xmlns:xlink="http://www.w3.org/1999/xlink" xlink:title="small subunit 18S rDNA" xlink:type="simple">SSU</abbrev> and <italic>tef1-α</italic> reveal 18/953 (1.8%) and 26/671 bp (3.8%) differences, respectively.</p><p>Based on current evidence, phylogenetic results from the concatenated gene loci do not sufficiently delineate species boundaries within the genus <italic><tp:taxon-name><tp:taxon-name-part taxon-name-part-type="genus" reg="Oedohysterium">Oedohysterium</tp:taxon-name-part></tp:taxon-name></italic>. Therefore, to further assess genealogical concordance and clarify species limits, we applied the Genealogical Concordance Phylogenetic Species Recognition (<abbrev xmlns:xlink="http://www.w3.org/1999/xlink" xlink:title="Genealogical Concordance Phylogenetic Species Recognition" xlink:type="simple">GCPSR</abbrev>) concept to the <italic><tp:taxon-name><tp:taxon-name-part taxon-name-part-type="genus" reg="Oedohysterium">Oedohysterium</tp:taxon-name-part></tp:taxon-name></italic> clade. Analysis under a genealogical correlation model between neighboring strains of the clade showed a pairwise homoplasy index of Φw = 0.1353 (p &gt; 0.05) (Fig. <xref ref-type="fig" rid="F7">7</xref>), indicating no significant recombination. The phylogenetic lineages and the evidence of genealogical discordance collectively suggest that <italic><tp:taxon-name><tp:taxon-name-part taxon-name-part-type="genus" reg="Oedohysterium">O.</tp:taxon-name-part> <tp:taxon-name-part taxon-name-part-type="species" reg="oleae">oleae</tp:taxon-name-part></tp:taxon-name></italic> should currently be treated as a species distinct from <italic><tp:taxon-name><tp:taxon-name-part taxon-name-part-type="genus" reg="Oedohysterium">O.</tp:taxon-name-part> <tp:taxon-name-part taxon-name-part-type="species" reg="insidens">insidens</tp:taxon-name-part></tp:taxon-name></italic> and <italic><tp:taxon-name><tp:taxon-name-part taxon-name-part-type="genus" reg="Oedohysterium">O.</tp:taxon-name-part> <tp:taxon-name-part taxon-name-part-type="species" reg="sinense">sinense</tp:taxon-name-part></tp:taxon-name></italic>.</p><fig id="F7" position="float" orientation="portrait"><object-id xmlns:xlink="http://www.w3.org/1999/xlink" content-type="doi" xlink:type="simple">10.3897/mycokeys.131.185896.figure7</object-id><object-id xmlns:xlink="http://www.w3.org/1999/xlink" content-type="arpha" xlink:type="simple">54396EC1-D218-5564-8A0F-CD88DF4AB4A1</object-id><label>Figure 7.</label><caption><p>The splits graph from the pairwise homoplasy index (<abbrev xmlns:xlink="http://www.w3.org/1999/xlink" xlink:title="Pairwise Homoplasy Index" xlink:type="simple">PHI</abbrev>) test was generated from the concatenated <abbrev xmlns:xlink="http://www.w3.org/1999/xlink" xlink:title="large subunit 28S rDNA" xlink:type="simple">LSU</abbrev>-<abbrev xmlns:xlink="http://www.w3.org/1999/xlink" xlink:title="small subunit 18S rDNA" xlink:type="simple">SSU</abbrev>-<italic>tef1-α</italic> sequence data of closely related species using splits decomposition. <abbrev xmlns:xlink="http://www.w3.org/1999/xlink" xlink:title="Pairwise Homoplasy Index" xlink:type="simple">PHI</abbrev> test results (Φw) &lt; 0.05 indicate significant recombination within the dataset.</p></caption><graphic xmlns:xlink="http://www.w3.org/1999/xlink" xlink:href="mycokeys-131-169-g007.jpg" id="oo_1598696.jpg" position="float" orientation="portrait" xlink:type="simple"><uri content-type="original_file" xlink:type="simple">https://binary.pensoft.net/fig/1598696</uri></graphic></fig></tp:treatment-sec><tp:treatment-sec><!--Section generated to contain objects referenced in tp:taxon-treatment.--><fig id="F2" position="float" orientation="portrait"><object-id xmlns:xlink="http://www.w3.org/1999/xlink" content-type="doi" xlink:type="simple">10.3897/mycokeys.131.185896.figure2</object-id><object-id xmlns:xlink="http://www.w3.org/1999/xlink" content-type="arpha" xlink:type="simple">5EB09221-087F-5914-B368-C52F05A3A295</object-id><label>Figure 2.</label><caption><p>Phylogenetic tree generated from maximum likelihood analysis based on a combined dataset of <abbrev xmlns:xlink="http://www.w3.org/1999/xlink" xlink:title="large subunit 28S rDNA" xlink:type="simple">LSU</abbrev>, <abbrev xmlns:xlink="http://www.w3.org/1999/xlink" xlink:title="small subunit 18S rDNA" xlink:type="simple">SSU</abbrev>, <italic>tef1-α</italic>, and ITS sequences. Bootstrap support values for <abbrev xmlns:xlink="http://www.w3.org/1999/xlink" xlink:title="Maximum Likelihood" xlink:type="simple">ML</abbrev> (≥75%) and Bayesian posterior probabilities (≥0.95) are given at the nodes (<abbrev xmlns:xlink="http://www.w3.org/1999/xlink" xlink:title="Maximum Likelihood" xlink:type="simple">ML</abbrev>/<abbrev xmlns:xlink="http://www.w3.org/1999/xlink" xlink:title="Bayesian posterior probabilities" xlink:type="simple">BYPP</abbrev>). Ex-type strains are indicated in T, and the new strains are shown in red. The tree is rooted with <italic><tp:taxon-name><tp:taxon-name-part taxon-name-part-type="genus" reg="Mytilinidion">Mytilinidion</tp:taxon-name-part> <tp:taxon-name-part taxon-name-part-type="species" reg="scolecosporum">scolecosporum</tp:taxon-name-part></tp:taxon-name></italic> CBS 305.34 and <italic><tp:taxon-name><tp:taxon-name-part taxon-name-part-type="genus" reg="Mytilinidion">M.</tp:taxon-name-part> <tp:taxon-name-part taxon-name-part-type="species" reg="resinicola">resinicola</tp:taxon-name-part></tp:taxon-name></italic> CBS 304.34.</p></caption><graphic xmlns:xlink="http://www.w3.org/1999/xlink" xlink:href="mycokeys-131-169-g002.jpg" id="oo_1598691.jpg" position="float" orientation="portrait" xlink:type="simple"><uri content-type="original_file" xlink:type="simple">https://binary.pensoft.net/fig/1598691</uri></graphic></fig></tp:treatment-sec></tp:taxon-treatment>
