# Supplementary material for: Morpho-phylogenetic evidence reveals novel species (Ascomycota) and new records from the Kunming World Horticultural Expo Garden in Yunnan, China
Source: MycoKeys. 2026 Apr 17;131:169–94. doi: 10.3897/mycokeys.131.185896 (PMC13109736; doi:10.3897/mycokeys.131.185896)
Supplement: XML Treatment for Parapyrenochaeta protearum [file mycokeys.131.185896-treatment4.xml]

<!DOCTYPE tp:taxon-treatment
  PUBLIC "-//TaxonX//DTD Taxonomic Treatment Publishing DTD v0 20100105//EN" "tax-treatment-NSO.dtd">
<tp:taxon-treatment xmlns:tp="http://www.plazi.org/taxpub"><tp:treatment-meta><kwd-group><label>Taxon classification</label><kwd>
                <named-content content-type="kingdom">Fungi</named-content>
              </kwd><kwd>
                <named-content content-type="order">Pleosporales</named-content>
              </kwd><kwd>
                <named-content content-type="family">Parapyrenochaetaceae</named-content>
              </kwd></kwd-group><mixed-citation publication-type="journal"><person-group><name><surname>Li</surname><given-names>Wenli</given-names></name><name><surname>Jeewon</surname><given-names>Rajesh</given-names></name><name><surname>Zhang</surname><given-names>Guilan</given-names></name><name><surname>Luo</surname><given-names>Huan</given-names></name><name><surname>Zhao</surname><given-names>Liting</given-names></name><name><surname>Wang</surname><given-names>Zhiqin</given-names></name><name><surname>Zhao</surname><given-names>Changlin</given-names></name><name><surname>Zhou</surname><given-names>Hongmin</given-names></name></person-group><article-title>Morpho-phylogenetic evidence reveals novel species (<tp:taxon-name><tp:taxon-name-part taxon-name-part-type="phylum" reg="Ascomycota">Ascomycota</tp:taxon-name-part></tp:taxon-name>) and new records from the Kunming World Horticultural Expo Garden in Yunnan, China</article-title><source>MycoKeys</source><day>17</day><month>04</month><year>2026</year><volume>131</volume><fpage>169</fpage><lpage>194</lpage><pub-id pub-id-type="doi">10.3897/mycokeys.131.185896</pub-id></mixed-citation></tp:treatment-meta><tp:nomenclature><tp:taxon-name><object-id xmlns:xlink="http://www.w3.org/1999/xlink" content-type="arpha" xlink:type="simple">F5F4329B-08A2-5792-95AE-732654DA56EF</object-id>
                    		<tp:taxon-name-part taxon-name-part-type="genus" reg="Parapyrenochaeta">Parapyrenochaeta</tp:taxon-name-part> <tp:taxon-name-part taxon-name-part-type="species" reg="protearum">protearum</tp:taxon-name-part>
                    	
                    		<object-id xmlns:xlink="http://www.w3.org/1999/xlink" xlink:type="simple">MycoBank No: 820320</object-id>
                    		<object-id xmlns:xlink="http://www.w3.org/1999/xlink" xlink:type="simple">Facesoffungi Number: FoF08324</object-id>
                    	</tp:taxon-name><tp:taxon-authority>(Crous) Valenz.-Lopez, Crous, Stchigel, Guarro &amp; Cano, Stud. Mycol. 90: 64 (2017)</tp:taxon-authority><xref ref-type="fig" rid="F8">Fig. 8</xref></tp:nomenclature><tp:treatment-sec sec-type="Description"><title>Description.</title><p><bold><italic>Saprobic</italic></bold> on diseased branches of <tp:taxon-name><tp:taxon-name-part taxon-name-part-type="genus" reg="Nandina">Nandina</tp:taxon-name-part> <tp:taxon-name-part taxon-name-part-type="species" reg="domestica">domestica</tp:taxon-name-part></tp:taxon-name> Thunb. <bold><italic>Sexual morph</italic>: <italic>Ascomata</italic></bold> 130–285 μm high × 100–230 μm diam. (x̄ = 207 × 165 µm, n = 10), scattered, dark brown to black, immersed, globose to subglobose, uni-locular, papilla slightly erumpent through the host surface. <bold><italic>Peridium</italic></bold> 16–32 µm wide (x̄= 24 µm, n = 10), comprising brown, gradually paler toward the interior compressed cells of <bold><italic>textura angularis</italic></bold> to <bold><italic>textura prismatica</italic></bold>. <bold><italic>Hamathecium</italic></bold> 2–3 μm wide, hyaline, cellular, unbranched. <bold><italic>Asci</italic></bold> 120–160 × 20–24 µm (x̄ = 140 × 22 µm, n = 30), clavate, bitunicate, fissitunicate, 8-spored, long-stipitate, ascospores biseriate to subseriate in ascus, with a shallow ocular chamber. <bold><italic>Ascospores</italic></bold> 28–36 × 9–13 µm (x̄ = 32 × 11 µm, n = 30), broadly fusiform, straight or slightly curved, phragmospores, at first hyaline, then pale-yellow to brown, 6–8 septa, constricted at the central septum, with a prominent swollen or tumid supra-median cell, usually located just above the median septum. <bold><italic>Asexual morph</italic></bold>: Not observed.</p><fig id="F8" position="float" orientation="portrait"><object-id xmlns:xlink="http://www.w3.org/1999/xlink" content-type="doi" xlink:type="simple">10.3897/mycokeys.131.185896.figure8</object-id><object-id xmlns:xlink="http://www.w3.org/1999/xlink" content-type="arpha" xlink:type="simple">93DD149F-3876-50DC-AB3C-6B871CD96C9B</object-id><label>Figure 8.</label><caption><p><italic><tp:taxon-name><tp:taxon-name-part taxon-name-part-type="genus" reg="Parapyrenochaeta">Parapyrenochaeta</tp:taxon-name-part> <tp:taxon-name-part taxon-name-part-type="species" reg="protearum">protearum</tp:taxon-name-part></tp:taxon-name></italic> (<named-content xmlns:xlink="http://www.w3.org/1999/xlink" content-type="dwc:institutional_code" xlink:title="Southwest Forestry College" xlink:href="https://scientific-collections.gbif.org/institution/22190a72-02b2-458f-9a33-78baa09876b3" xlink:type="simple">SWFC</named-content> 250002). <bold>a, b</bold>. Habitat; <bold>c, d</bold>. Ascomata on the host; <bold>e, f</bold>. Vertical section of ascoma; <bold>g</bold>. Ostiole; <bold>h</bold>. Hamathecium; <bold>i–p</bold>. Asci; <bold>q–v</bold>. Ascospores; <bold>w, x</bold>. Culture (<bold>w</bold>. From above; <bold>x</bold>. From below). Scale bars: 50 μm (<bold>e–p</bold>); 20 μm (<bold>q–v</bold>).</p></caption><graphic xmlns:xlink="http://www.w3.org/1999/xlink" xlink:href="mycokeys-131-169-g008.jpg" id="oo_1598697.jpg" position="float" orientation="portrait" xlink:type="simple"><uri content-type="original_file" xlink:type="simple">https://binary.pensoft.net/fig/1598697</uri></graphic></fig></tp:treatment-sec><tp:treatment-sec sec-type="Culture characteristics"><title>Culture characteristics.</title><p>Ascospores germinating on PDA medium within 24 h. Colonies on PDA medium reaching 30 mm diam. after 30 days at 28 °C, circular, with irregular margin, flattened, surface slightly rough. Colony from above yellowish, laterally becoming yellowish brown at the center; in reverse pale brown at the middle, yellowish at the entire margin.</p></tp:treatment-sec><tp:treatment-sec sec-type="Material examined"><title>Material examined.</title><p>China • Yunnan Province, Kunming, Kunming World Horticultural Expo Garden, <named-content xmlns:xlink="http://www.w3.org/1999/xlink" content-type="dwc:verbatimCoordinates" xlink:type="simple">25°4'53.9328"N, 102°45'20.2536"E</named-content>, on a diseased branch of <tp:taxon-name><tp:taxon-name-part taxon-name-part-type="genus" reg="Nandina">Nandina</tp:taxon-name-part> <tp:taxon-name-part taxon-name-part-type="species" reg="domestica">domestica</tp:taxon-name-part></tp:taxon-name>. 12 April 2025, Wenli Li, WD 026 (<named-content xmlns:xlink="http://www.w3.org/1999/xlink" content-type="dwc:institutional_code" xlink:title="Southwest Forestry College" xlink:href="https://scientific-collections.gbif.org/institution/22190a72-02b2-458f-9a33-78baa09876b3" xlink:type="simple">SWFC</named-content> 250002); living culture, <abbrev xmlns:xlink="http://www.w3.org/1999/xlink" xlink:title="Southwest Forestry University Cultural Collection" xlink:type="simple">SWFCCC</abbrev> 250004.</p></tp:treatment-sec><tp:treatment-sec sec-type="Note"><title>Note.</title><p>Phylogenetic analysis based on combined <abbrev xmlns:xlink="http://www.w3.org/1999/xlink" xlink:title="small subunit 18S rDNA" xlink:type="simple">SSU</abbrev>, <abbrev xmlns:xlink="http://www.w3.org/1999/xlink" xlink:title="large subunit 28S rDNA" xlink:type="simple">LSU</abbrev>, ITS, <italic>rpb2</italic>, <italic>tef1-α</italic>, and <italic>tub2</italic> sequences revealed that our isolate formed a well-supported subclade (100% <abbrev xmlns:xlink="http://www.w3.org/1999/xlink" xlink:title="Maximum Likelihood" xlink:type="simple">ML</abbrev>, 1 <abbrev xmlns:xlink="http://www.w3.org/1999/xlink" xlink:title="Bayesian posterior probabilities" xlink:type="simple">BYPP</abbrev>; Fig. <xref ref-type="fig" rid="F3">3</xref>) with two strains of <italic><tp:taxon-name><tp:taxon-name-part taxon-name-part-type="genus" reg="Parapyrenochaeta">Parapyrenochaeta</tp:taxon-name-part> <tp:taxon-name-part taxon-name-part-type="species" reg="protearum">protearum</tp:taxon-name-part></tp:taxon-name></italic>. This species was originally described as <italic><tp:taxon-name><tp:taxon-name-part taxon-name-part-type="genus" reg="Pyrenochaeta">Pyrenochaeta</tp:taxon-name-part> <tp:taxon-name-part taxon-name-part-type="species" reg="protearum">protearum</tp:taxon-name-part></tp:taxon-name></italic> by <xref ref-type="bibr" rid="B5">Crous et al. (2011)</xref>. Subsequent multi-locus phylogenetic studies by <xref ref-type="bibr" rid="B46">Valenzuela-Lopez et al. (2018)</xref> demonstrated that <italic><tp:taxon-name><tp:taxon-name-part taxon-name-part-type="genus" reg="Pyrenochaeta">Pyrenochaeta</tp:taxon-name-part> <tp:taxon-name-part taxon-name-part-type="species" reg="protearum">protearum</tp:taxon-name-part></tp:taxon-name></italic> was phylogenetically distinct from <italic><tp:taxon-name><tp:taxon-name-part taxon-name-part-type="genus" reg="Pyrenochaeta">Pyrenochaeta</tp:taxon-name-part></tp:taxon-name></italic> species, leading to its reclassification into the new genus <italic><tp:taxon-name><tp:taxon-name-part taxon-name-part-type="genus" reg="Parapyrenochaeta">Parapyrenochaeta</tp:taxon-name-part></tp:taxon-name></italic>. Furthermore, the ex-type strain of <italic><tp:taxon-name><tp:taxon-name-part taxon-name-part-type="genus" reg="Pyrenochaeta">Pyrenochaeta</tp:taxon-name-part> <tp:taxon-name-part taxon-name-part-type="species" reg="pinicola">pinicola</tp:taxon-name-part></tp:taxon-name></italic> was found to be morphologically and genetically similar to <italic><tp:taxon-name><tp:taxon-name-part taxon-name-part-type="genus" reg="Parapyrenochaeta">Pa.</tp:taxon-name-part> <tp:taxon-name-part taxon-name-part-type="species" reg="protearum">protearum</tp:taxon-name-part></tp:taxon-name></italic>, resulting in the synonymization of <italic><tp:taxon-name><tp:taxon-name-part taxon-name-part-type="genus" reg="Pyrenochaeta">Py.</tp:taxon-name-part> <tp:taxon-name-part taxon-name-part-type="species" reg="pinicola">pinicola</tp:taxon-name-part></tp:taxon-name></italic> under <italic><tp:taxon-name><tp:taxon-name-part taxon-name-part-type="genus" reg="Parapyrenochaeta">Pa.</tp:taxon-name-part> <tp:taxon-name-part taxon-name-part-type="species" reg="protearum">protearum</tp:taxon-name-part></tp:taxon-name></italic> and its transfer to the genus <italic><tp:taxon-name><tp:taxon-name-part taxon-name-part-type="genus" reg="Parapyrenochaeta">Parapyrenochaeta</tp:taxon-name-part></tp:taxon-name></italic>.</p><p>The genus <italic><tp:taxon-name><tp:taxon-name-part taxon-name-part-type="genus" reg="Parapyrenochaeta">Parapyrenochaeta</tp:taxon-name-part></tp:taxon-name></italic> is characterized by a phoma-like asexual morph, whereas the sexual morph has been rarely observed. In this study, we report and describe the sexual morph of <italic><tp:taxon-name><tp:taxon-name-part taxon-name-part-type="genus" reg="Parapyrenochaeta">Pa.</tp:taxon-name-part> <tp:taxon-name-part taxon-name-part-type="species" reg="protearum">protearum</tp:taxon-name-part></tp:taxon-name></italic> for the first time.</p></tp:treatment-sec><tp:treatment-sec><!--Section generated to contain objects referenced in tp:taxon-treatment.--><fig id="F3" position="float" orientation="portrait"><object-id xmlns:xlink="http://www.w3.org/1999/xlink" content-type="doi" xlink:type="simple">10.3897/mycokeys.131.185896.figure3</object-id><object-id xmlns:xlink="http://www.w3.org/1999/xlink" content-type="arpha" xlink:type="simple">74502401-EBD8-55F9-BD06-802B61D3C76D</object-id><label>Figure 3.</label><caption><p>Phylogenetic tree generated from maximum likelihood analysis based on a combined dataset of <abbrev xmlns:xlink="http://www.w3.org/1999/xlink" xlink:title="small subunit 18S rDNA" xlink:type="simple">SSU</abbrev>, <abbrev xmlns:xlink="http://www.w3.org/1999/xlink" xlink:title="large subunit 28S rDNA" xlink:type="simple">LSU</abbrev>, ITS, <italic>rpb2</italic>, <italic>tef1-α</italic>, and <italic>tub</italic>2 sequences. Bootstrap support values for <abbrev xmlns:xlink="http://www.w3.org/1999/xlink" xlink:title="Maximum Likelihood" xlink:type="simple">ML</abbrev> (≥75%) and Bayesian posterior probabilities (≥0.95) are given at the nodes (<abbrev xmlns:xlink="http://www.w3.org/1999/xlink" xlink:title="Maximum Likelihood" xlink:type="simple">ML</abbrev>/<abbrev xmlns:xlink="http://www.w3.org/1999/xlink" xlink:title="Bayesian posterior probabilities" xlink:type="simple">BYPP</abbrev>). Ex-type strains are indicated in T, and the new strains are shown in red. The tree is rooted with <tp:taxon-name><tp:taxon-name-part taxon-name-part-type="genus" reg="Massarina">Massarina</tp:taxon-name-part> <tp:taxon-name-part taxon-name-part-type="species" reg="cisti">cisti</tp:taxon-name-part></tp:taxon-name> CBS 266.62 and <italic><tp:taxon-name><tp:taxon-name-part taxon-name-part-type="genus" reg="Mytilinidion">M.</tp:taxon-name-part> <tp:taxon-name-part taxon-name-part-type="species" reg="eburnean">eburnean</tp:taxon-name-part></tp:taxon-name></italic> CBS 473.64.</p></caption><graphic xmlns:xlink="http://www.w3.org/1999/xlink" xlink:href="mycokeys-131-169-g003.jpg" id="oo_1598692.jpg" position="float" orientation="portrait" xlink:type="simple"><uri content-type="original_file" xlink:type="simple">https://binary.pensoft.net/fig/1598692</uri></graphic></fig></tp:treatment-sec><ref-list><ref id="B5"><mixed-citation xmlns:xlink="http://www.w3.org/1999/xlink" xlink:type="simple">Crous PW, Summerell BA, Shivas RG, Romberg M, Mel’nik VA, Verkley GJ, Groenewald JZ (2011) Fungal Planet description sheets: 92–106. Persoonia 27: 130–162. <ext-link xlink:href="10.3767/003158511X617561" ext-link-type="doi" xlink:type="simple">https://doi.org/10.3767/003158511X617561</ext-link></mixed-citation></ref><ref id="B46"><mixed-citation xmlns:xlink="http://www.w3.org/1999/xlink" xlink:type="simple">Valenzuela-Lopez N, Cano-Lira JF, Guarro J, Sutton DA, Wiederhold N, Crous PW, Stchigel AM (2018) Coelomycetous <tp:taxon-name><tp:taxon-name-part taxon-name-part-type="class">Dothideomycetes</tp:taxon-name-part></tp:taxon-name> with emphasis on the families <tp:taxon-name><tp:taxon-name-part taxon-name-part-type="family">Cucurbitariaceae</tp:taxon-name-part></tp:taxon-name> and <tp:taxon-name><tp:taxon-name-part taxon-name-part-type="family">Didymellaceae</tp:taxon-name-part></tp:taxon-name>. Studies in Mycology 90: 1–69. <ext-link xlink:href="10.1016/j.simyco.2017.11.003" ext-link-type="doi" xlink:type="simple">https://doi.org/10.1016/j.simyco.2017.11.003</ext-link></mixed-citation></ref></ref-list></tp:taxon-treatment>
